# Supplementary material for: Metastatic Melanoma Progression Is Associated with Endothelial Nitric Oxide Synthase Uncoupling Induced by Loss of eNOS:BH4 Stoichiometry
Source: Int J Mol Sci. 2021 Sep 3;22(17):9556. doi: 10.3390/ijms22179556 (PMC8430733; doi:10.3390/ijms22179556)
Supplement: Supplementary file 1 [file ijms-22-09556-s001.zip]

Archive with 1 entries (1 files):
- ijms-1296836-supplementary.pdf
